# Supplementary material for: Effect of Class II functional treatment on facial attractiveness, as perceived by professionals and laypeople
Source: Sci Rep. 2021 Jul 7;11:13989. doi: 10.1038/s41598-021-93343-0 (PMC8263773; doi:10.1038/s41598-021-93343-0)
Supplement: Supplementary file 4 — Supplementary Information 3. [file 41598_2021_93343_MOESM4_ESM.xlsx]

## Sheet: Supplementary file 3
Supplementary file 3. Frequency table and one sample test of proportion for the distribution of external and internal coherence among the incoherent subjects.
Variable	Frequency	Percentage	Cumulative
Externally incoherent but internally coherent	19	7.63	7.63
Externally coherent but internally incoherent	230	92.37	100.00
Total	249	100.00	-
External coherence is the ability to discriminate the ordinal categories of the three calibration profiles (very pleasant>=medium>= very unpleasant); internal coherence is present if the score assigned to the “ideal” profile is greater than the score given to the “medium” calibration profile; an observer is judged incoherent if external coherence ≠internal coherence; H0: p=0.5; externally coheren…
